# Supplementary material for: Zuccagnia punctata Cav., a Potential Environmentally Friendly and Sustainable Bionematicide for the Control of Argentinean Horticultural Crops
Source: Plants (Basel). 2023 Dec 7;12(24):4104. doi: 10.3390/plants12244104 (PMC10747203; doi:10.3390/plants12244104)
Supplement: Supplementary file 1 [file plants-12-04104-s001.zip]

Archive with 1 entries (1 files):
- plants-2695807-supplementary.pdf
